# Supplementary material for: Association of RERG Expression with Female Survival Advantage in Malignant Pleural Mesothelioma
Source: Cancers (Basel). 2021 Feb 2;13(3):565. doi: 10.3390/cancers13030565 (PMC7867122; doi:10.3390/cancers13030565)
Supplement: Supplementary file 1 [file cancers-13-00565-s001.zip]

Archive with 1 entries (1 files):
- cancers-1073579-supplementary.xlsx
