# Supplementary material for: Association of RERG Expression with Female Survival Advantage in Malignant Pleural Mesothelioma
Source: Cancers (Basel). 2021 Feb 2;13(3):565. doi: 10.3390/cancers13030565 (PMC7867122; doi:10.3390/cancers13030565)
Supplement: Supplementary file 1 [file cancers-13-00565-s001.zip › cancers-1073579-supplementary.xlsx]

## Sheet: Supplementary Table 1
Supplementary Table 1. List of the differentially-expressed genes (a) and pathways (B) in tumors expressing high levels of RERG vs. tumors expressing low levels of RERG in women
A
rn	probesetid	geneassignment	NCBI.ID	GENE	full_name	logFC	AveExpr	t	P.Value	adj.P.Val	B	sig	effect.size	top.hit
7961540	7961540	7961540	NM_032918	RERG	RAS-like, estrogen-regulated, growth inhibitor	-1.53005	10.3857	-6.62264	7.37449e-09	0.000111989	9.91194	significant	large effect	top hit
8004905	8004905	8004905	NM_153210	USP43	ubiquitin specific peptidase 43	-0.376072	6.51501	-6.22736	3.65708e-08	0.000277682	8.44565	significant	small effect	significant
8000582	8000582	8000582	NM_001054	SULT1A2	sulfotransferase family, cytosolic, 1A, phenol-preferring, member 2	-0.769458	7.87725	-6.08767	6.40851e-08	0.000324399	7.93166	significant	small effect	significant
7960757	7960757	7960757	NM_016546	C1RL	complement component 1, r subcomponent-like	-0.491283	9.43747	-5.73458	2.60811e-07	0.000609427	6.64538	significant	small effect	significant
7905664	7905664	7905664	NM_024330	SLC27A3	solute carrier family 27 (fatty acid transporter), member 3	-0.495153	7.69576	-5.69755	3.01777e-07	0.000609427	6.51168	significant	small effect	significant
7954469	7954469	7954469	NM_007211	RASSF8	Ras association (RalGDS/AF-6) domain family (N-terminal) member 8	-0.885061	9.67311	-5.66546	3.42369e-07	0.000609427	6.39604	significant	small effect	significant
8130151	8130151	8130151	NM_139165	RAET1E	retinoic acid early transcript 1E	-1.27676	7.03909	-5.66314	3.45495e-07	0.000609427	6.38771	significant	large effect	top hit
8054154	8054154	8054154	NM_207362	C2orf55	chromosome 2 open reading frame 55	-0.509993	7.47636	-5.65763	3.53062e-07	0.000609427	6.36786	significant	small effect	significant
7905606	7905606	7905606	NM_000906	NPR1	natriuretic peptide receptor A/guanylate cyclase A (atrionatriuretic peptide receptor A)	-1.04732	8.25939	-5.65045	3.63159e-07	0.000609427	6.34202	significant	large effect	top hit
8034202	8034202	8034202	NM_004283	RAB3D	RAB3D, member RAS oncogene family	-0.456236	7.66338	-5.62499	4.01309e-07	0.000609427	6.25049	significant	small effect	significant
8074701	8074701	8074701	NM_004173	SLC7A4	solute carrier family 7 (cationic amino acid transporter, y+ system), member 4	-1.01635	8.28514	-5.5946	4.52037e-07	0.000615061	6.14142	significant	large effect	top hit
7954460	7954460	7954460	NM_001001660	LYRM5	LYR motif containing 5	-0.449248	8.71794	-5.57607	4.86022e-07	0.000615061	6.075	significant	small effect	significant
8087833	8087833	8087833	NM_001947	DUSP7	dual specificity phosphatase 7	0.677532	9.51988	5.43064	8.56266e-07	0.00098492	5.55619	significant	small effect	significant
7915147	7915147	7915147	NM_004468	FHL3	four and a half LIM domains 3	0.527273	7.88687	5.41551	9.08e-07	0.00098492	5.50246	significant	small effect	significant
8106986	8106986	8106986	NM_014899	RHOBTB3	Rho-related BTB domain containing 3	0.853443	8.7822	5.37517	1.06138e-06	0.00107454	5.35951	significant	small effect	significant
8004057	8004057	8004057	NM_006612	KIF1C	kinesin family member 1C	-0.439214	8.16165	-5.33906	1.22015e-06	0.00115807	5.23186	significant	small effect	significant
8109639	8109639	8109639	NM_004219	PTTG1	pituitary tumor-transforming 1	0.714322	6.92357	5.32165	1.30477e-06	0.00116554	5.17046	significant	small effect	significant
7941594	7941594	7941594	NM_153266	TMEM151A	transmembrane protein 151A	-0.407238	7.05029	-5.30512	1.39049e-06	0.00117311	5.1122	significant	small effect	significant
7927367	7927367	7927367	NM_001040084	ANXA8	annexin A8	-0.635555	10.5093	-5.26616	1.61508e-06	0.00129087	4.97512	significant	small effect	significant
7933312	7933312	7933312	NM_001098845	ANXA8L1	annexin A8-like 1	-0.668229	11.6347	-5.24283	1.76621e-06	0.00131478	4.89323	significant	small effect	significant
8002218	8002218	8002218	NM_024939	ESRP2	epithelial splicing regulatory protein 2	-0.704603	7.68012	-5.2234	1.9026e-06	0.00131478	4.82515	significant	small effect	significant
8001547	8001547	8001547	NM_015993	PLLP	plasma membrane proteolipid (plasmolipin)	-0.97675	11.1397	-5.21489	1.96556e-06	0.00131478	4.79535	significant	small effect	significant
7927307	7927307	7927307	NM_001630	ANXA8L2	annexin A8-like 2	-0.629882	10.4992	-5.21149	1.9913e-06	0.00131478	4.78344	significant	small effect	significant
7942832	7942832	7942832	NM_145018	C11orf82	chromosome 11 open reading frame 82	0.787415	6.09534	5.18307	2.21955e-06	0.00140442	4.68413	significant	small effect	significant
7997332	7997332	7997332	NM_001105663	NUDT7	nudix (nucleoside diphosphate linked moiety X)-type motif 7	-0.775595	8.10558	-5.16332	2.39321e-06	0.00145373	4.6152	significant	small effect	significant
8050702	8050702	8050702	NM_004881	TP53I3	tumor protein p53 inducible protein 3	-0.834103	8.09244	-5.14168	2.59876e-06	0.00151788	4.5398	significant	small effect	significant
8165866	8165866	8165866	NM_000351	STS	steroid sulfatase (microsomal), isozyme S	-0.751374	8.6657	-5.12393	2.78017e-06	0.00156369	4.47806	significant	small effect	significant
7999253	7999253	7999253	NM_002705	PPL	periplakin	-0.798872	8.49446	-5.08667	3.20237e-06	0.0017021	4.34873	significant	small effect	significant
8005064	8005064	8005064	NM_014859	RICH2	Rho-type GTPase-activating protein RICH2	-1.13653	8.89134	-5.07426	3.35653e-06	0.0017021	4.30572	significant	large effect	top hit
8102643	8102643	8102643	NM_001237	CCNA2	cyclin A2	0.796739	7.97192	5.07379	3.36251e-06	0.0017021	4.30409	significant	small effect	significant
7975889	7975889	7975889	NM_014909	VASH1	vasohibin 1	0.431946	7.93051	5.03553	3.88578e-06	0.00190353	4.17182	significant	small effect	significant
7941961	7941961	7941961	NM_000694	ALDH3B1	aldehyde dehydrogenase 3 family, member B1	-0.492891	9.5482	-4.99589	4.51196e-06	0.00202361	4.0352	significant	small effect	significant
7992071	7992071	7992071	NM_005823	MSLN	mesothelin	-0.943074	10.1664	-4.99506	4.52611e-06	0.00202361	4.03234	significant	small effect	significant
8139680	8139680	8139680	NM_015198	COBL	cordon-bleu homolog (mouse)	-0.931711	8.24768	-4.98988	4.61515e-06	0.00202361	4.01453	significant	small effect	significant
8121563	8121563	8121563	NM_002356	MARCKS	myristoylated alanine-rich protein kinase C substrate	0.361424	9.44925	4.98708	4.66392e-06	0.00202361	4.00492	significant	small effect	significant
7899562	7899562	7899562	NM_133178	PTPRU	protein tyrosine phosphatase, receptor type, U	-0.986241	7.87733	-4.97625	4.85783e-06	0.00204919	3.96768	significant	small effect	significant
8050766	8050766	8050766	NM_004036	ADCY3	adenylate cyclase 3	-0.764089	9.36426	-4.96378	5.0908e-06	0.00208943	3.92486	significant	small effect	significant
8013399	8013399	8013399	NM_014683	ULK2	unc-51-like kinase 2 (C. elegans)	-0.614176	9.04528	-4.94028	5.55969e-06	0.00222183	3.84433	significant	small effect	significant
8049934	8049934	8049934	NM_022134	GAL3ST2	galactose-3-O-sulfotransferase 2	-0.75985	7.67449	-4.90928	6.24375e-06	0.00241104	3.73829	significant	small effect	significant
8138941	8138941	8138941	NR_029372	NT5C3	5'-nucleotidase, cytosolic III	-0.452184	6.68214	-4.90473	6.35069e-06	0.00241104	3.72277	significant	small effect	significant
7997139	7997139	7997139	NM_001740	CALB2	calbindin 2	-0.768621	11.8215	-4.88309	6.88519e-06	0.00242216	3.64894	significant	small effect	significant
8002152	8002152	8002152	NM_005072	SLC12A4	solute carrier family 12 (potassium/chloride transporters), member 4	-0.376971	8.425	-4.8804	6.95458e-06	0.00242216	3.63978	significant	small effect	significant
7974270	7974270	7974270	NM_015915	ATL1	atlastin GTPase 1	-0.79936	8.22312	-4.87569	7.07779e-06	0.00242216	3.62374	significant	small effect	significant
8103415	8103415	8103415	NM_001128424	FAM198B	family with sequence similarity 198, member B	0.74535	9.14486	4.87361	7.13267e-06	0.00242216	3.61668	significant	small effect	significant
8155673	8155673	8155673	NM_003558	PIP5K1B	phosphatidylinositol-4-phosphate 5-kinase, type I, beta	-1.07276	7.15049	-4.87193	7.17747e-06	0.00242216	3.61096	significant	large effect	top hit
8132118	8132118	8132118	NM_198098	AQP1	aquaporin 1 (Colton blood group)	-1.06269	11.0472	-4.86589	7.34094e-06	0.00242347	3.59039	significant	large effect	top hit
7959786	7959786	7959786	NM_023928	AACS	acetoacetyl-CoA synthetase	-0.452486	8.59676	-4.8544	7.66173e-06	0.00247555	3.55132	significant	small effect	significant
8004694	8004694	8004694	NM_144607	CYB5D1	cytochrome b5 domain containing 1	-0.532835	8.36572	-4.8366	8.18601e-06	0.00258293	3.49087	significant	small effect	significant
7930818	7930818	7930818	ENST00000341276	C10orf134	chromosome 10 open reading frame 134	-0.615559	6.48374	-4.83177	8.33422e-06	0.00258293	3.47448	significant	small effect	significant
7923662	7923662	7923662	NM_002646	PIK3C2B	phosphoinositide-3-kinase, class 2, beta polypeptide	-0.778081	8.54595	-4.78037	1.00825e-05	0.00302673	3.30061	significant	small effect	significant
8152453	8152453	8152453	NM_014112	TRPS1	trichorhinophalangeal syndrome I	0.61122	8.8529	4.77817	1.01648e-05	0.00302673	3.29318	significant	small effect	significant
7957850	7957850	7957850	NM_174942	GAS2L3	growth arrest-specific 2 like 3	0.560602	7.73966	4.76079	1.08389e-05	0.00316538	3.23457	significant	small effect	significant
8040503	8040503	8040503	NM_181713	UBXN2A	UBX domain protein 2A	-0.39149	7.79195	-4.73643	1.18575e-05	0.00330592	3.1526	significant	small effect	significant
7930162	7930162	7930162	NM_017787	C10orf26	chromosome 10 open reading frame 26	-0.503008	9.37019	-4.73604	1.18746e-05	0.00330592	3.15129	significant	small effect	significant
7983616	7983616	7983616	NM_001001556	GALK2	galactokinase 2	-0.517516	9.25143	-4.73379	1.19732e-05	0.00330592	3.14374	significant	small effect	significant
7945232	7945232	7945232	NM_139055	ADAMTS15	ADAM metallopeptidase with thrombospondin type 1 motif, 15	-0.941876	8.58198	-4.72885	1.2193e-05	0.00330647	3.12714	significant	small effect	significant
7915910	7915910	7915910	NM_005764	PDZK1IP1	PDZK1 interacting protein 1	-0.997593	9.60891	-4.72352	1.24345e-05	0.00331282	3.10924	significant	small effect	significant
8167430	8167430	8167430	NM_033626	CCDC120	coiled-coil domain containing 120	-0.363407	6.90139	-4.7141	1.28728e-05	0.00337045	3.07764	significant	small effect	significant
7986068	7986068	7986068	NM_000057	BLM	Bloom syndrome, RecQ helicase-like	0.702345	6.88805	4.70245	1.3436e-05	0.00345828	3.03857	significant	small effect	significant
7960744	7960744	7960744	NM_001733	C1R	complement component 1, r subcomponent	-0.388581	11.9934	-4.68882	1.41249e-05	0.00353282	2.99296	significant	small effect	significant
8171229	8171229	8171229	NM_004650	PNPLA4	patatin-like phospholipase domain containing 4	-0.510977	8.96192	-4.68755	1.41908e-05	0.00353282	2.98871	significant	small effect	significant
7964360	7964360	7964360	NM_003153	STAT6	signal transducer and activator of transcription 6, interleukin-4 induced	-0.333502	9.63526	-4.6771	1.47446e-05	0.00355532	2.95379	significant	small effect	significant
8023212	8023212	8023212	NM_001039360	ZBTB7C	zinc finger and BTB domain containing 7C	-0.803274	8.63674	-4.67701	1.47495e-05	0.00355532	2.95349	significant	small effect	significant
8118734	8118734	8118734	NM_002224	ITPR3	inositol 1,4,5-triphosphate receptor, type 3	-0.603857	9.18309	-4.66997	1.51348e-05	0.00359119	2.92997	significant	small effect	significant
7959070	7959070	7959070	NM_002567	PEBP1	phosphatidylethanolamine binding protein 1	-0.286144	10.5272	-4.65982	1.57078e-05	0.00366983	2.89608	significant	small effect	significant
8011747	8011747	8011747	NM_003562	SLC25A11	solute carrier family 25 (mitochondrial carrier; oxoglutarate carrier), member 11	-0.305018	9.48889	-4.63932	1.69291e-05	0.00371883	2.8278	significant	small effect	significant
8130142	8130142	8130142	NM_032832	LRP11	low density lipoprotein receptor-related protein 11	-0.521837	7.81142	-4.63854	1.69774e-05	0.00371883	2.8252	significant	small effect	significant
8041179	8041179	8041179	NM_024692	CLIP4	CAP-GLY domain containing linker protein family, member 4	-0.477828	9.49035	-4.63562	1.71593e-05	0.00371883	2.81549	significant	small effect	significant
8011188	8011188	8011188	NM_001164407	TLCD2	TLC domain containing 2	-0.547306	7.36816	-4.63409	1.72556e-05	0.00371883	2.81039	significant	small effect	significant
8052269	8052269	8052269	NM_001135597	CCDC88A	coiled-coil domain containing 88A	0.384178	9.28457	4.63382	1.72723e-05	0.00371883	2.8095	significant	small effect	significant
8138442	8138442	8138442	NM_000474	TWIST1	twist homolog 1 (Drosophila)	0.703128	8.05721	4.63201	1.73869e-05	0.00371883	2.80348	significant	small effect	significant
8117243	8117243	8117243	NM_017640	LRRC16A	leucine rich repeat containing 16A	-0.386838	10.2064	-4.61027	1.88203e-05	0.00388413	2.73126	significant	small effect	significant
8098441	8098441	8098441	NM_001080477	ODZ3	odz, odd Oz/ten-m homolog 3 (Drosophila)	1.14487	8.13431	4.60872	1.89267e-05	0.00388413	2.72612	significant	large effect	top hit
7997504	7997504	7997504	NM_001257	CDH13	cadherin 13, H-cadherin (heart)	0.900638	7.76175	4.60872	1.8927e-05	0.00388413	2.7261	significant	small effect	significant
8011599	8011599	8011599	NM_016376	ANKFY1	ankyrin repeat and FYVE domain containing 1	-0.361087	9.11572	-4.60396	1.92577e-05	0.0038993	2.71032	significant	small effect	significant
8005029	8005029	8005029	NM_003010	MAP2K4	mitogen-activated protein kinase kinase 4	-0.343584	8.87898	-4.59849	1.96444e-05	0.00390545	2.6922	significant	small effect	significant
7994109	7994109	7994109	NM_005030	PLK1	polo-like kinase 1 (Drosophila)	0.864236	8.42835	4.59629	1.98024e-05	0.00390545	2.68489	significant	small effect	significant
7899774	7899774	7899774	NM_004964	HDAC1	histone deacetylase 1	0.426408	9.35184	4.59053	2.02216e-05	0.00393699	2.6658	significant	small effect	significant
7939559	7939559	7939559	NM_130783	TSPAN18	tetraspanin 18	0.711927	7.23297	4.58599	2.05574e-05	0.00393791	2.65079	significant	small effect	significant
8119227	8119227	8119227	NM_021943	ZFAND3	zinc finger, AN1-type domain 3	-0.24276	9.30003	-4.58072	2.09546e-05	0.00393791	2.63335	significant	small effect	significant
8097991	8097991	8097991	NM_005651	TDO2	tryptophan 2,3-dioxygenase	1.40457	7.20623	4.57823	2.11452e-05	0.00393791	2.62511	significant	large effect	top hit
8009334	8009334	8009334	NM_014405	CACNG4	calcium channel, voltage-dependent, gamma subunit 4	-1.16952	8.24794	-4.57363	2.15007e-05	0.00393791	2.60991	significant	large effect	top hit
7934101	7934101	7934101	NM_032797	AIFM2	apoptosis-inducing factor, mitochondrion-associated, 2	-0.404728	7.31867	-4.57219	2.16132e-05	0.00393791	2.60516	significant	small effect	significant
8138721	8138721	8138721	NM_153631	HOXA3	homeobox A3	0.666363	7.12581	4.56681	2.20394e-05	0.00393791	2.58737	significant	small effect	significant
8145418	8145418	8145418	NM_152562	CDCA2	cell division cycle associated 2	0.784191	6.90929	4.56181	2.2442e-05	0.00393791	2.57087	significant	small effect	significant
8115490	8115490	8115490	NM_033274	ADAM19	ADAM metallopeptidase domain 19 (meltrin beta)	0.667246	7.87045	4.55871	2.26956e-05	0.00393791	2.56063	significant	small effect	significant
8016739	8016739	8016739	NM_005749	TOB1	transducer of ERBB2, 1	-0.60252	10.5843	-4.55814	2.27428e-05	0.00393791	2.55874	significant	small effect	significant
8016168	8016168	8016168	NM_133373	PLCD3	phospholipase C, delta 3	-0.744758	8.4269	-4.55721	2.28194e-05	0.00393791	2.55568	significant	small effect	significant
7947553	7947553	7947553	NM_020929	LRRC4C	leucine rich repeat containing 4C	0.549601	6.36795	4.54971	2.34477e-05	0.00400087	2.53093	significant	small effect	significant
8102076	8102076	8102076	NM_001813	CENPE	centromere protein E, 312kDa	0.642662	6.83169	4.53298	2.49101e-05	0.00417825	2.47582	significant	small effect	significant
7941843	7941843	7941843	NM_017857	SSH3	slingshot homolog 3 (Drosophila)	-0.330585	7.84857	-4.53157	2.50376e-05	0.00417825	2.47118	significant	small effect	significant
8011062	8011062	8011062	NM_130766	INPP5K	inositol polyphosphate-5-phosphatase K	-0.41178	7.95306	-4.5251	2.5629e-05	0.00423045	2.44991	significant	small effect	significant
8048717	8048717	8048717	NM_152386	SGPP2	sphingosine-1-phosphate phosphotase 2	-0.997666	8.8819	-4.52016	2.60905e-05	0.0042411	2.43366	significant	small effect	significant
8042986	8042986	8042986	NM_002909	REG1A	regenerating islet-derived 1 alpha	-1.75913	6.21227	-4.51845	2.6252e-05	0.0042411	2.42804	significant	large effect	top hit
7960280	7960280	7960280	NM_152441	FBXL14	F-box and leucine-rich repeat protein 14	-0.318642	6.73252	-4.51404	2.66722e-05	0.00426363	2.41358	significant	small effect	significant
8138689	8138689	8138689	NM_003930	SKAP2	src kinase associated phosphoprotein 2	0.661683	9.64496	4.506	2.74565e-05	0.00434328	2.38719	significant	small effect	significant
7963760	7963760	7963760	NM_001136023	NFE2	nuclear factor (erythroid-derived 2), 45kDa	-0.710524	6.30739	-4.50001	2.80558e-05	0.00439232	2.36753	significant	small effect	significant
7959131	7959131	7959131	NM_207311	CCDC64	coiled-coil domain containing 64	-0.653665	8.93812	-4.48067	3.00776e-05	0.00458476	2.30418	significant	small effect	significant
8055697	8055697	8055697	NM_198557	RBM43	RNA binding motif protein 43	-0.438411	7.54642	-4.48004	3.01461e-05	0.00458476	2.30211	significant	small effect	significant
7963721	7963721	7963721	NM_020898	CALCOCO1	calcium binding and coiled-coil domain 1	-0.441234	9.41209	-4.47962	3.01907e-05	0.00458476	2.30076	significant	small effect	significant
7963092	7963092	7963092	NM_175736	FMNL3	formin-like 3	0.445182	8.23572	4.47065	3.11797e-05	0.00468807	2.27142	significant	small effect	significant
8004201	8004201	8004201	NR_002710	ALOX12P2	arachidonate 12-lipoxygenase pseudogene 2	-0.690665	7.96233	-4.46238	3.21187e-05	0.00478191	2.24442	significant	small effect	significant
7987385	7987385	7987385	NM_172316	MEIS2	Meis homeobox 2	-0.535264	9.93513	-4.4523	3.33016e-05	0.00490988	2.21151	significant	small effect	significant
8120362	8120362	8120362	NM_152731	BEND6	BEN domain containing 6	0.623359	6.12018	4.43433	3.55145e-05	0.00512672	2.15297	significant	small effect	significant
8011396	8011396	8011396	NM_013276	SHPK	sedoheptulokinase	-0.278915	7.94705	-4.43315	3.56645e-05	0.00512672	2.14913	significant	small effect	significant
8119473	8119473	8119473	NM_013397	PRICKLE4	prickle homolog 4 (Drosophila)	-0.431087	7.18851	-4.43221	3.57851e-05	0.00512672	2.14606	significant	small effect	significant
8168146	8168146	8168146	NM_012310	KIF4A	kinesin family member 4A	0.785355	6.61681	4.4238	3.68762e-05	0.0052086	2.11874	significant	small effect	significant
8056995	8056995	8056995	NM_152517	TTC30B	tetratricopeptide repeat domain 30B	-0.444349	7.19814	-4.42254	3.70426e-05	0.0052086	2.11464	significant	small effect	significant
8132318	8132318	8132318	NM_018685	ANLN	anillin, actin binding protein	0.978707	8.45064	4.41324	3.8294e-05	0.00530596	2.08442	significant	small effect	significant
7942783	7942783	7942783	BC002752	C11orf67	chromosome 11 open reading frame 67	-0.459829	8.57472	-4.41222	3.84338e-05	0.00530596	2.08111	significant	small effect	significant
8130163	8130163	8130163	NM_001001788	RAET1G	retinoic acid early transcript 1G	-0.774611	8.00322	-4.40755	3.90801e-05	0.00534658	2.06594	significant	small effect	significant
8061227	8061227	8061227	NM_020689	SLC24A3	solute carrier family 24 (sodium/potassium/calcium exchanger), member 3	-1.21971	7.56906	-4.39849	4.0362e-05	0.00547265	2.03659	significant	large effect	top hit
7911085	7911085	7911085	NM_198076	FAM36A	family with sequence similarity 36, member A	-0.322021	7.7293	-4.39503	4.08625e-05	0.00549149	2.02538	significant	small effect	significant
8041826	8041826	8041826	NM_020458	TTC7A	tetratricopeptide repeat domain 7A	-0.399692	7.95318	-4.38455	4.24163e-05	0.0056192	1.99145	significant	small effect	significant
8126524	8126524	8126524	NM_199184	C6orf108	chromosome 6 open reading frame 108	-0.379965	10.3053	-4.38281	4.26805e-05	0.0056192	1.9858	significant	small effect	significant
7945394	7945394	7945394	NM_001012302	ANO9	anoctamin 9	-0.578578	8.37795	-4.38121	4.29229e-05	0.0056192	1.98065	significant	small effect	significant
7982878	7982878	7982878	NM_007236	CHP	calcium binding protein P22	-0.471975	12.0666	-4.37582	4.37538e-05	0.00567902	1.96322	significant	small effect	significant
8002547	8002547	8002547	NM_006961	ZNF19	zinc finger protein 19	-0.402169	6.61595	-4.37309	4.41811e-05	0.00568057	1.95438	significant	small effect	significant
7967727	7967727	7967727	NM_021808	GALNT9	UDP-N-acetyl-alpha-D-galactosamine:polypeptide N-acetylgalactosaminyltransferase 9 (GalNAc-T9)	-0.55631	7.56564	-4.37098	4.45139e-05	0.00568057	1.94756	significant	small effect	significant
7956524	7956524	7956524	NM_024779	PIP4K2C	phosphatidylinositol-5-phosphate 4-kinase, type II, gamma	-0.327984	8.41405	-4.36497	4.54742e-05	0.00575477	1.92816	significant	small effect	significant
8005132	8005132	8005132	NR_002211	MEIS3P1	Meis homeobox 3 pseudogene 1	-0.53078	7.7713	-4.36163	4.6017e-05	0.00577532	1.91737	significant	small effect	significant
8012212	8012212	8012212	NM_020899	ZBTB4	zinc finger and BTB domain containing 4	-0.307838	8.07534	-4.35762	4.66766e-05	0.00581009	1.90444	significant	small effect	significant
8103853	8103853	8103853	NR_027107	MGC45800	hypothetical LOC90768	0.507586	6.45982	4.35187	4.76376e-05	0.0058815	1.88591	significant	small effect	significant
8064014	8064014	8064014	NM_022082	SLC17A9	solute carrier family 17, member 9	0.381315	6.61661	4.34414	4.89613e-05	0.00599618	1.861	significant	small effect	significant
8073858	8073858	8073858	NM_016426	GTSE1	G-2 and S-phase expressed 1	0.399114	6.41758	4.3383	4.99841e-05	0.00607247	1.84221	significant	small effect	significant
7901010	7901010	7901010	NM_006845	KIF2C	kinesin family member 2C	0.669054	6.44439	4.3291	5.16384e-05	0.00619168	1.81263	significant	small effect	significant
8056359	8056359	8056359	NR_033309	SNORA70F	small nucleolar RNA, H/ACA box 70F (retrotransposed)	-0.726059	7.60513	-4.32832	5.17808e-05	0.00619168	1.81013	significant	small effect	significant
8097356	8097356	8097356	NM_014264	PLK4	polo-like kinase 4 (Drosophila)	0.575944	7.35926	4.3175	5.38e-05	0.00638287	1.77537	significant	small effect	significant
8139820	8139820	8139820	NM_178558	ZNF680	zinc finger protein 680	-0.502733	8.27686	-4.31406	5.44569e-05	0.00641071	1.76435	significant	small effect	significant
7968370	7968370	7968370	NM_194318	B3GALTL	beta 1,3-galactosyltransferase-like	0.462158	6.91807	4.31091	5.50665e-05	0.0064274	1.75423	significant	small effect	significant
8012376	8012376	8012376	NM_014232	VAMP2	vesicle-associated membrane protein 2 (synaptobrevin 2)	-0.370978	8.399	-4.30897	5.54451e-05	0.0064274	1.74801	significant	small effect	significant
8054077	8054077	8054077	NM_005735	ACTR1B	ARP1 actin-related protein 1 homolog B, centractin beta (yeast)	-0.28756	7.9193	-4.29537	5.81685e-05	0.00669202	1.70446	significant	small effect	significant
8046488	8046488	8046488	NM_031942	CDCA7	cell division cycle associated 7	0.86903	6.57748	4.28722	5.98631e-05	0.00683519	1.67838	significant	small effect	significant
8103494	8103494	8103494	NM_000909	NPY1R	neuropeptide Y receptor Y1	-1.13325	5.99837	-4.27849	6.17297e-05	0.0069802	1.6505	significant	large effect	top hit
8066136	8066136	8066136	NM_002895	RBL1	retinoblastoma-like 1 (p107)	0.415621	7.89165	4.27673	6.2114e-05	0.0069802	1.64486	significant	small effect	significant
8009183	8009183	8009183	NM_203351	MAP3K3	mitogen-activated protein kinase kinase kinase 3	-0.35536	8.58584	-4.27491	6.2512e-05	0.0069802	1.63906	significant	small effect	significant
7954124	7954124	7954124	NM_177925	H2AFJ	H2A histone family, member J	-0.347455	7.02882	-4.26051	6.57561e-05	0.00724563	1.59313	significant	small effect	significant
8011131	8011131	8011131	NM_031430	RILP	Rab interacting lysosomal protein	-0.385886	6.71444	-4.26013	6.58434e-05	0.00724563	1.59193	significant	small effect	significant
8036079	8036079	8036079	NM_033317	DMKN	dermokine	-0.692935	8.50388	-4.25568	6.68798e-05	0.00730674	1.57775	significant	small effect	significant
7915032	7915032	7915032	NM_001038633	RSPO1	R-spondin homolog (Xenopus laevis)	-1.03998	9.27634	-4.24804	6.86959e-05	0.00735289	1.55343	significant	large effect	top hit
8117330	8117330	8117330	NM_003529	HIST1H3A	histone cluster 1, H3a	0.536252	7.68085	4.2449	6.94551e-05	0.00735289	1.54346	significant	small effect	significant
8104321	8104321	8104321	NM_139056	ADAMTS16	ADAM metallopeptidase with thrombospondin type 1 motif, 16	0.623346	6.34382	4.2442	6.96262e-05	0.00735289	1.54122	significant	small effect	significant
7941890	7941890	7941890	NM_001166222	CARNS1	carnosine synthase 1	-0.583857	7.67093	-4.24375	6.97349e-05	0.00735289	1.53981	significant	small effect	significant
8018343	8018343	8018343	NM_020679	MIF4GD	MIF4G domain containing	-0.421302	7.71338	-4.24324	6.98601e-05	0.00735289	1.53818	significant	small effect	significant
8004133	8004133	8004133	NR_027680	RPAIN	RPA interacting protein	-0.377926	9.07219	-4.24183	7.02074e-05	0.00735289	1.53368	significant	small effect	significant
8104693	8104693	8104693	NM_178140	PDZD2	PDZ domain containing 2	-0.803553	9.13568	-4.23817	7.11129e-05	0.0073681	1.52205	significant	small effect	significant
8023415	8023415	8023415	NM_001083962	TCF4	transcription factor 4	0.637384	10.2644	4.23732	7.13229e-05	0.0073681	1.51937	significant	small effect	significant
8046861	8046861	8046861	NM_002210	ITGAV	integrin, alpha V (vitronectin receptor, alpha polypeptide, antigen CD51)	0.498655	10.3459	4.23477	7.19621e-05	0.0073839	1.51128	significant	small effect	significant
7924450	7924450	7924450	NM_007207	DUSP10	dual specificity phosphatase 10	0.450226	7.70317	4.2297	7.32517e-05	0.00746578	1.49516	significant	small effect	significant
8011945	8011945	8011945	NM_014804	KIAA0753	KIAA0753	-0.32052	8.20755	-4.2256	7.43099e-05	0.00752314	1.48215	significant	small effect	significant
8046333	8046333	8046333	NM_024843	CYBRD1	cytochrome b reductase 1	-0.421278	12.3669	-4.21589	7.68722e-05	0.00764688	1.45139	significant	small effect	significant
8108478	8108478	8108478	NM_032412	C5orf32	chromosome 5 open reading frame 32	-0.48413	10.132	-4.21527	7.70405e-05	0.00764688	1.44941	significant	small effect	significant
8161362	8161362	8161362	NR_003670	KGFLP2	keratinocyte growth factor-like protein 2	-0.684678	7.35219	-4.21526	7.70429e-05	0.00764688	1.44938	significant	small effect	significant
8155530	8155530	8155530	NR_003670	KGFLP2	keratinocyte growth factor-like protein 2	-0.678086	6.77347	-4.21042	7.83553e-05	0.00772665	1.43406	significant	small effect	significant
7940160	7940160	7940160	NM_015177	DTX4	deltex homolog 4 (Drosophila)	-0.602175	8.82931	-4.20236	8.05904e-05	0.00788316	1.40855	significant	small effect	significant
7921882	7921882	7921882	NM_015441	OLFML2B	olfactomedin-like 2B	0.617983	9.18632	4.19862	8.16474e-05	0.00788316	1.39673	significant	small effect	significant
8004030	8004030	8004030	NM_015528	RNF167	ring finger protein 167	-0.338049	8.22474	-4.19857	8.16623e-05	0.00788316	1.39656	significant	small effect	significant
8159945	8159945	8159945	NM_016282	AK3	adenylate kinase 3	-0.352665	10.1548	-4.19732	8.20189e-05	0.00788316	1.39261	significant	small effect	significant
8033190	8033190	8033190	NM_024103	SLC25A23	solute carrier family 25 (mitochondrial carrier; phosphate carrier), member 23	-0.449607	8.11663	-4.19344	8.31346e-05	0.00794014	1.38036	significant	small effect	significant
8003850	8003850	8003850	NM_144611	CYB5D2	cytochrome b5 domain containing 2	-0.412402	8.19422	-4.18433	8.5813e-05	0.00811219	1.3516	significant	small effect	significant
7940996	7940996	7940996	NM_012094	PRDX5	peroxiredoxin 5	-0.282676	10.34	-4.18283	8.62622e-05	0.00811219	1.34687	significant	small effect	significant
8156278	8156278	8156278	NM_005226	S1PR3	sphingosine-1-phosphate receptor 3	0.354725	6.75084	4.18184	8.65582e-05	0.00811219	1.34376	significant	small effect	significant
7959025	7959025	7959025	NM_001109903	RNFT2	ring finger protein, transmembrane 2	0.583464	7.04742	4.17679	8.80928e-05	0.00811219	1.32783	significant	small effect	significant
8067167	8067167	8067167	NM_198433	AURKA	aurora kinase A	0.656787	7.32895	4.1764	8.8212e-05	0.00811219	1.3266	significant	small effect	significant
8056343	8056343	8056343	NM_014900	COBLL1	COBL-like 1	-0.618332	10.6893	-4.17635	8.8228e-05	0.00811219	1.32644	significant	small effect	significant
8120838	8120838	8120838	NM_003318	TTK	TTK protein kinase	0.864991	6.54048	4.17489	8.86753e-05	0.00811219	1.32185	significant	small effect	significant
7906930	7906930	7906930	NM_145697	NUF2	NUF2, NDC80 kinetochore complex component, homolog (S. cerevisiae)	0.803239	6.90351	4.15306	9.56562e-05	0.00867538	1.25316	significant	small effect	significant
8035980	8035980	8035980	NM_033103	RHPN2	rhophilin, Rho GTPase binding protein 2	-0.76544	8.63341	-4.15166	9.61225e-05	0.00867538	1.24875	significant	small effect	significant
7908694	7908694	7908694	NM_020443	NAV1	neuron navigator 1	0.674975	8.47904	4.14951	9.68385e-05	0.00867538	1.24203	significant	small effect	significant
8161147	8161147	8161147	NM_032593	HINT2	histidine triad nucleotide binding protein 2	-0.432775	9.11798	-4.14772	9.7443e-05	0.00867538	1.23639	significant	small effect	significant
8124527	8124527	8124527	NM_005322	HIST1H1B	histone cluster 1, H1b	0.6529	8.90224	4.14596	9.80395e-05	0.00867538	1.23086	significant	small effect	significant
7991459	7991459	7991459	NM_020211	RGMA	RGM domain family, member A	-0.636833	7.23177	-4.14366	9.88207e-05	0.00867538	1.22367	significant	small effect	significant
8010562	8010562	8010562	NM_006340	BAIAP2	BAI1-associated protein 2	-0.423254	7.82787	-4.14364	9.88305e-05	0.00867538	1.22358	significant	small effect	significant
8089082	8089082	8089082	NM_080927	DCBLD2	discoidin, CUB and LCCL domain containing 2	0.781286	10.06	4.13671	0.000101228	0.00883475	1.20186	significant	small effect	significant
8084064	8084064	8084064	NM_006636	MTHFD2	methylenetetrahydrofolate dehydrogenase (NADP+ dependent) 2, methenyltetrahydrofolate cyclohydrolase	0.636646	9.35742	4.12348	0.000105966	0.0091954	1.16042	significant	small effect	significant
8047288	8047288	8047288	NM_152524	SGOL2	shugoshin-like 2 (S. pombe)	0.496649	7.17833	4.12055	0.000107044	0.00923619	1.15125	significant	small effect	significant
8047443	8047443	8047443	NM_018571	STRADB	STE20-related kinase adaptor beta	-0.527604	10.0217	-4.11399	0.000109496	0.00939435	1.13074	significant	small effect	significant
7905233	7905233	7905233	NM_019032	ADAMTSL4	ADAMTS-like 4	-0.742629	7.63443	-4.11073	0.000110732	0.00944702	1.12057	significant	small effect	significant
8005695	8005695	8005695	NR_002211	MEIS3P1	Meis homeobox 3 pseudogene 1	-0.423119	7.64657	-4.10659	0.000112322	0.00952919	1.10765	significant	small effect	significant
7909708	7909708	7909708	NM_016343	CENPF	centromere protein F, 350/400ka (mitosin)	0.868525	8.65355	4.10475	0.000113037	0.00953654	1.10191	significant	small effect	significant
8027402	8027402	8027402	NM_001238	CCNE1	cyclin E1	0.565755	6.69016	4.09951	0.000115098	0.00965676	1.08555	significant	small effect	significant
7945162	7945162	7945162	NM_003658	BARX2	BARX homeobox 2	-1.19132	7.77444	-4.08938	0.00011918	0.00970957	1.05399	significant	large effect	top hit
7975926	7975926	7975926	NM_033426	KIAA1737	KIAA1737	-0.444187	8.47437	-4.08822	0.000119658	0.00970957	1.05036	significant	small effect	significant
8033462	8033462	8033462	NM_206833	CTXN1	cortexin 1	-0.427723	7.44081	-4.08819	0.000119671	0.00970957	1.05027	significant	small effect	significant
8054580	8054580	8054580	NM_004336	BUB1	budding uninhibited by benzimidazoles 1 homolog (yeast)	0.678346	7.83839	4.08765	0.000119894	0.00970957	1.04858	significant	small effect	significant
7991581	7991581	7991581	NM_014918	CHSY1	chondroitin sulfate synthase 1	0.413413	8.99109	4.08716	0.000120093	0.00970957	1.04708	significant	small effect	significant
7997152	7997152	7997152	NM_001166395	CHST4	carbohydrate (N-acetylglucosamine 6-O) sulfotransferase 4	-1.00551	6.48798	-4.08599	0.00012058	0.00970957	1.04341	significant	large effect	top hit
7963157	7963157	7963157	NM_013277	RACGAP1	Rac GTPase activating protein 1	0.488612	8.8178	4.08582	0.000120647	0.00970957	1.04291	significant	small effect	significant
7918064	7918064	7918064	NM_001854	COL11A1	collagen, type XI, alpha 1	1.06494	7.58332	4.08535	0.000120842	0.00970957	1.04145	significant	large effect	top hit
7979133	7979133	7979133	NM_007361	NID2	nidogen 2 (osteonidogen)	0.774245	8.14701	4.07749	0.000124151	0.00978235	1.01699	significant	small effect	significant
8055862	8055862	8055862	NM_012097	ARL5A	ADP-ribosylation factor-like 5A	-0.356395	9.29829	-4.07736	0.00012421	0.00978235	1.01657	significant	small effect	significant
7948176	7948176	7948176	NM_033396	TNKS1BP1	tankyrase 1 binding protein 1, 182kDa	-0.271604	8.15393	-4.07694	0.000124389	0.00978235	1.01526	significant	small effect	significant
8129963	8129963	8129963	NM_182503	ADAT2	adenosine deaminase, tRNA-specific 2, TAD2 homolog (S. cerevisiae)	0.447756	7.71513	4.07616	0.000124722	0.00978235	1.01284	significant	small effect	significant
8003814	8003814	8003814	NM_000049	ASPA	aspartoacylase (Canavan disease)	-0.847837	6.10568	-4.07558	0.000124969	0.00978235	1.01105	significant	small effect	significant
8078330	8078330	8078330	NM_001003793	RBMS3	RNA binding motif, single stranded interacting protein 3	0.721177	8.71448	4.07382	0.000125728	0.00978262	1.00557	significant	small effect	significant
8012856	8012856	8012856	NM_018127	ELAC2	elaC homolog 2 (E. coli)	-0.317457	8.99682	-4.07113	0.000126893	0.00978262	0.997222	significant	small effect	significant
8011875	8011875	8011875	NM_016041	DERL2	Der1-like domain family, member 2	-0.338037	8.96703	-4.0711	0.000126905	0.00978262	0.997136	significant	small effect	significant
8003991	8003991	8003991	NM_153827	MINK1	misshapen-like kinase 1 (zebrafish)	-0.257785	8.3216	-4.06722	0.000128608	0.00986383	0.985071	significant	small effect	significant
7998103	7998103	7998103	NM_001481	GAS8	growth arrest-specific 8	-0.342397	7.96206	-4.06407	0.000130005	0.00992091	0.97529	significant	small effect	significant
B
gene set	adj. p-value	enrichment score	normalized enrichment score	gene set size
KEGG_CELL_CYCLE	0.00102934	0.531527	2.02416	107
KEGG_FOCAL_ADHESION	0.00102934	0.460504	1.86387	166
NABA_COLLAGENS	0.00102934	0.838128	2.45912	27
NABA_CORE_MATRISOME	0.00102934	0.534462	2.1667	168
NABA_ECM_GLYCOPROTEINS	0.00102934	0.476026	1.84413	121
NABA_ECM_REGULATORS	0.00102934	0.49407	1.93507	130
NABA_MATRISOME	0.00102934	0.407217	1.8598	544
PID_AURORA_B_PATHWAY	0.00102934	0.735001	2.27028	34
PID_FOXM1_PATHWAY	0.00102934	0.699786	2.19716	37
PID_INTEGRIN3_PATHWAY	0.00102934	0.686341	2.13165	35
PID_PLK1_PATHWAY	0.00102934	0.785876	2.51982	41
PID_SYNDECAN_1_PATHWAY	0.00102934	0.730327	2.29305	37
REACTOME_ASSEMBLY_OF_COLLAGEN_FIBRILS_AND_OTHER_MULTIMERIC_STRUCTURES	0.00102934	0.677098	2.22353	46
REACTOME_CELL_CYCLE	0.00102934	0.482972	2.20529	542
REACTOME_CELL_CYCLE_CHECKPOINTS	0.00102934	0.519719	2.21055	251
REACTOME_CELL_CYCLE_MITOTIC	0.00102934	0.499849	2.25571	468
REACTOME_CELL_SURFACE_INTERACTIONS_AT_THE_VASCULAR_WALL	0.00102934	0.488536	1.86359	108
REACTOME_COLLAGEN_BIOSYNTHESIS_AND_MODIFYING_ENZYMES	0.00102934	0.786524	2.53436	42
REACTOME_COLLAGEN_CHAIN_TRIMERIZATION	0.00102934	0.838128	2.45912	27
REACTOME_COLLAGEN_DEGRADATION	0.00102934	0.743083	2.36976	40
REACTOME_COLLAGEN_FORMATION	0.00102934	0.659999	2.2805	60
REACTOME_CROSSLINKING_OF_COLLAGEN_FIBRILS	0.00102934	0.830492	2.07199	14
REACTOME_DEGRADATION_OF_THE_EXTRACELLULAR_MATRIX	0.00102934	0.55017	2.0265	87
REACTOME_DISSOLUTION_OF_FIBRIN_CLOT	0.00102934	0.882837	2.01665	10
REACTOME_DNA_REPLICATION	0.00102934	0.506414	1.94683	114
REACTOME_EXTRACELLULAR_MATRIX_ORGANIZATION	0.00102934	0.542382	2.26073	210
REACTOME_FACTORS_INVOLVED_IN_MEGAKARYOCYTE_DEVELOPMENT_AND_PLATELET_PRODUCTION	0.00102934	0.511077	1.97992	121
REACTOME_GOLGI_CISTERNAE_PERICENTRIOLAR_STACK_REORGANIZATION	0.00102934	0.879113	2.19329	14
REACTOME_HEMOSTASIS	0.00102934	0.447682	2.01926	465
REACTOME_KINESINS	0.00102934	0.686423	2.20093	41
REACTOME_M_PHASE	0.00102934	0.477015	2.09365	342
REACTOME_MHC_CLASS_II_ANTIGEN_PRESENTATION	0.00102934	0.507629	1.92704	105
REACTOME_MITOTIC_G1_G1_S_PHASES	0.00102934	0.490224	1.93059	135
REACTOME_MITOTIC_METAPHASE_AND_ANAPHASE	0.00102934	0.529835	2.16586	179
REACTOME_MITOTIC_PROMETAPHASE	0.00102934	0.555514	2.25955	172
REACTOME_MITOTIC_SPINDLE_CHECKPOINT	0.00102934	0.608886	2.29122	99
REACTOME_PHOSPHORYLATION_OF_EMI1	0.00102934	0.973037	1.93152	6
REACTOME_POLO_LIKE_KINASE_MEDIATED_EVENTS	0.00102934	0.827767	2.06519	14
REACTOME_RESOLUTION_OF_SISTER_CHROMATID_COHESION	0.00102934	0.640716	2.43997	107
REACTOME_RHO_GTPASE_EFFECTORS	0.00102934	0.429124	1.84692	279
REACTOME_RHO_GTPASES_ACTIVATE_FORMINS	0.00102934	0.543445	2.10531	121
REACTOME_SIGNALING_BY_RHO_GTPASES	0.00102934	0.423651	1.88225	389
REACTOME_INTERFERON_ALPHA_BETA_SIGNALING	0.00103007	-0.710935	-2.40319	54
KEGG_SYSTEMIC_LUPUS_ERYTHEMATOSUS	0.0016935	0.496067	1.86936	100
PID_INTEGRIN1_PATHWAY	0.0016935	0.614811	2.08869	55
REACTOME_ADAPTIVE_IMMUNE_SYSTEM	0.0016935	0.328134	1.51599	636
REACTOME_G0_AND_EARLY_G1	0.0016935	0.739237	2.13028	25
REACTOME_G1_S_SPECIFIC_TRANSCRIPTION	0.0016935	0.724055	2.10441	26
REACTOME_G2_M_CHECKPOINTS	0.0016935	0.450646	1.78511	141
REACTOME_HOMOLOGOUS_DNA_PAIRING_AND_STRAND_EXCHANGE	0.0016935	0.664811	2.06478	35
REACTOME_PHOSPHORYLATION_OF_CD3_AND_TCR_ZETA_CHAINS	0.0016935	0.786963	2.14918	20
PID_A6B1_A6B4_INTEGRIN_PATHWAY	0.00169985	-0.66279	-2.11986	41

## Sheet: Supplementary Table 2
Supplementary Table 2. List of the differentially-expressed genes (a) and pathways (B) in women vs. men
A
rn	probesetid	geneassignment	NCBI.ID	GENE	full_name	logFC	AveExpr	t	P.Value	adj.P.Val	B	sig	effect.size	top.hit
8176375	8176375	8176375	NM_001008	RPS4Y1	ribosomal protein S4, Y-linked 1	4.88316	7.26018	37.4934	2.27937e-71	3.42821e-67	140.729	significant	large effect	top hit
8177232	8177232	8177232	NM_001146705	KDM5D	lysine (K)-specific demethylase 5D	3.53113	7.04579	37.2289	5.2754e-71	3.42821e-67	140.062	significant	large effect	top hit
8176624	8176624	8176624	NM_001122665	DDX3Y	DEAD (Asp-Glu-Ala-Asp) box polypeptide 3, Y-linked	4.67914	6.66908	37.1037	7.86216e-71	3.42821e-67	139.744	significant	large effect	top hit
8177137	8177137	8177137	NM_007125	UTY	ubiquitously transcribed tetratricopeptide repeat gene, Y-linked	4.42871	7.29788	37.0603	9.02992e-71	3.42821e-67	139.634	significant	large effect	top hit
8176578	8176578	8176578	NM_004654	USP9Y	ubiquitin specific peptidase 9, Y-linked	4.17248	6.91112	34.9362	9.41147e-68	2.85845e-64	134.033	significant	large effect	top hit
8176698	8176698	8176698	NM_001005852	CYorf15A	chromosome Y open reading frame 15A	4.05716	6.60803	34.6931	2.13063e-67	5.39262e-64	133.366	significant	large effect	top hit
8176709	8176709	8176709	NM_032576	CYorf15B	chromosome Y open reading frame 15B	3.61706	6.52662	30.6212	3.87074e-61	8.3973e-58	121.363	significant	large effect	top hit
8176384	8176384	8176384	NM_003411	ZFY	zinc finger protein, Y-linked	2.52459	6.15929	28.8527	3.21538e-58	6.1036e-55	115.616	significant	large effect	top hit
8176719	8176719	8176719	NM_004681	EIF1AY	eukaryotic translation initiation factor 1A, Y-linked	3.28869	6.634	24.8723	3.82602e-51	6.45577e-48	101.342	significant	large effect	top hit
8176655	8176655	8176655	NR_028319	NLGN4Y	neuroligin 4, Y-linked	2.5719	7.04811	23.6668	7.50798e-49	1.14016e-45	96.6238	significant	large effect	top hit
8176460	8176460	8176460	NR_028062	PRKY	protein kinase, Y-linked	1.87448	6.68149	22.3815	2.52362e-46	3.48397e-43	91.3774	significant	large effect	top hit
8177214	8177214	8177214	NR_001544	NCRNA00185	non-protein coding RNA 185	2.07644	5.20467	19.6436	1.19832e-40	1.51648e-37	79.428	significant	large effect	top hit
8177261	8177261	8177261	NR_001542	TTTY10	testis-specific transcript, Y-linked 10 (non-protein coding)	1.91473	5.55957	19.4779	2.72479e-40	3.18298e-37	78.6702	significant	large effect	top hit
8177217	8177217	8177217	NR_001543	TTTY14	testis-specific transcript, Y-linked 14 (non-protein coding)	1.03395	6.48689	15.9177	2.86877e-32	3.1118e-29	61.4474	significant	large effect	top hit
8172827	8172827	8172827	NM_004187	KDM5C	lysine (K)-specific demethylase 5C	-0.417478	8.93144	-10.4534	6.43948e-19	6.51933e-16	32.2074	significant	small effect	significant
8177222	8177222	8177222	NM_013230	CD24	CD24 molecule	1.59753	5.88959	7.41448	1.41771e-11	1.34558e-08	15.9744	significant	large effect	top hit
8171222	8171222	8171222	NM_001135565	HDHD1A	haloacid dehalogenase-like hydrolase domain containing 1A	-0.393553	8.09094	-7.00758	1.19435e-10	1.0669e-07	13.9303	significant	small effect	significant
8166876	8166876	8166876	NM_001356	DDX3X	DEAD (Asp-Glu-Ala-Asp) box polypeptide 3, X-linked	-0.273902	10.6947	-6.90416	2.03701e-10	1.71856e-07	13.4185	significant	small effect	significant
8166500	8166500	8166500	NM_003410	ZFX	zinc finger protein, X-linked	-0.390975	9.54012	-6.83324	2.93179e-10	2.34327e-07	13.0696	significant	small effect	significant
8172876	8172876	8172876	NM_006306	SMC1A	structural maintenance of chromosomes 1A	-0.282109	8.86153	-6.38279	2.84756e-09	2.16215e-06	10.8931	significant	small effect	significant
8171182	8171182	8171182	NM_005044	PRKX	protein kinase, X-linked	-0.329796	8.37078	-5.85033	3.79255e-08	2.74255e-05	8.42008	significant	small effect	significant
8166195	8166195	8166195	NM_005089	ZRSR2	zinc finger (CCCH type), RNA-binding motif and serine/arginine rich 2	-0.24017	8.0623	-5.39558	3.14419e-07	0.000217035	6.40646	significant	small effect	significant
8171148	8171148	8171148	NM_001669	ARSD	arylsulfatase D	-0.359838	8.2143	-5.14051	9.86362e-07	0.000651256	5.32137	significant	small effect	significant
8171747	8171747	8171747	NM_001412	EIF1AX	eukaryotic translation initiation factor 1A, X-linked	-0.231824	9.53765	-5.12228	1.069e-06	0.000676407	5.24512	significant	small effect	significant
8031398	8031398	8031398	NM_017852	NLRP2	NLR family, pyrin domain containing 2	-0.761922	5.8136	-4.89899	2.82377e-06	0.00171527	4.32574	significant	small effect	significant
8166230	8166230	8166230	NM_018360	TXLNG	taxilin gamma	-0.259632	8.76656	-4.79216	4.45188e-06	0.00260024	3.89572	significant	small effect	significant
8167069	8167069	8167069	NM_003334	UBA1	ubiquitin-like modifier activating enzyme 1	-0.168025	10.9732	-4.77025	4.88377e-06	0.00274685	3.80833	significant	small effect	significant
8168412	8168412	8168412	BC029480	NCRNA00183	non-protein coding RNA 183	-0.304792	7.46222	-4.73902	5.57029e-06	0.00302109	3.68424	significant	small effect	significant
8075285	8075285	8075285	NM_032204	ASCC2	activating signal cointegrator 1 complex subunit 2	-0.2401	9.46649	-4.62975	8.78731e-06	0.00460152	3.25458	significant	small effect	significant
8166956	8166956	8166956	NM_021140	KDM6A	lysine (K)-specific demethylase 6A	-0.339194	9.51233	-4.55926	1.17486e-05	0.00594716	2.9812	significant	small effect	significant
7912852	7912852	7912852	NM_001412	EIF1AX	eukaryotic translation initiation factor 1A, X-linked	-0.227007	10.3253	-4.45916	1.76592e-05	0.00865073	2.59812	significant	small effect	significant
B
gene set	adj. p-value	enrichment score	normalized enrichment score	gene set size
KEGG_CHEMOKINE_SIGNALING_PATHWAY	0.00469674	-0.538242	-2.31288	142
KEGG_CYTOKINE_CYTOKINE_RECEPTOR_INTERACTION	0.00469674	-0.463072	-2.01249	153
KEGG_GRAFT_VERSUS_HOST_DISEASE	0.00469674	-0.677397	-2.22088	33
KEGG_NATURAL_KILLER_CELL_MEDIATED_CYTOTOXICITY	0.00469674	-0.554806	-2.26615	102
REACTOME_BIOLOGICAL_OXIDATIONS	0.00469674	-0.450788	-1.89646	123
REACTOME_CHEMOKINE_RECEPTORS_BIND_CHEMOKINES	0.00469674	-0.7001	-2.1469	25
REACTOME_IMMUNOREGULATORY_INTERACTIONS_BETWEEN_A_LYMPHOID_AND_A_NON_LYMPHOID_CELL	0.00469674	-0.594331	-2.39496	94
REACTOME_INTERFERON_ALPHA_BETA_SIGNALING	0.00469674	-0.720183	-2.6242	54
REACTOME_INTERFERON_GAMMA_SIGNALING	0.00469674	-0.581926	-2.28514	81
REACTOME_INTERFERON_SIGNALING	0.00469674	-0.45177	-1.99246	170
REACTOME_PHASE_I_FUNCTIONALIZATION_OF_COMPOUNDS	0.00469674	-0.609506	-2.27246	61
KEGG_ANTIGEN_PROCESSING_AND_PRESENTATION	0.00780881	-0.536804	-2.0324	66
REACTOME_M_PHASE	0.00795605	0.477188	2.02134	342
NABA_MATRISOME_ASSOCIATED	0.00876946	-0.319962	-1.54617	376
KEGG_AUTOIMMUNE_THYROID_DISEASE	0.00908902	-0.66932	-2.12883	29
REACTOME_ADAPTIVE_IMMUNE_SYSTEM	0.0091491	-0.291892	-1.47646	636
KEGG_ALLOGRAFT_REJECTION	0.0106652	-0.667063	-2.10483	28
REACTOME_CELL_CYCLE	0.0159717	0.39602	1.75722	542
KEGG_LYSOSOME	0.0179824	-0.429697	-1.78039	111
REACTOME_CELL_CYCLE_CHECKPOINTS	0.0179824	0.493487	2.02227	251

## Sheet: Supplementary Table 3
Supplementary Table 3. List of the differentially-expressed genes (a) and pathways (B) in tumors expressing high levels of RERG in women vs all the other samples included in the analysis
A
rn	probesetid	geneassignment	NCBI.ID	GENE	full_name	logFC	AveExpr	t	P.Value	adj.P.Val	B	sig	effect.size	top.hit
8177232	8177232	8177232	NM_001146705	KDM5D	lysine (K)-specific demethylase 5D	2.33875	7.04579	7.36071	1.83282e-11	1.14421e-07	15.1691	significant	large effect	top hit
8176375	8176375	8176375	NM_001008	RPS4Y1	ribosomal protein S4, Y-linked 1	3.21636	7.26018	7.3069	2.43565e-11	1.14421e-07	14.9117	significant	large effect	top hit
8177137	8177137	8177137	NM_007125	UTY	ubiquitously transcribed tetratricopeptide repeat gene, Y-linked	2.9134	7.29788	7.27908	2.82041e-11	1.14421e-07	14.7789	significant	large effect	top hit
8176578	8176578	8176578	NM_004654	USP9Y	ubiquitin specific peptidase 9, Y-linked	2.75385	6.91112	7.26649	3.01386e-11	1.14421e-07	14.7188	significant	large effect	top hit
8176624	8176624	8176624	NM_001122665	DDX3Y	DEAD (Asp-Glu-Ala-Asp) box polypeptide 3, Y-linked	3.05394	6.66908	7.21176	4.01869e-11	1.22056e-07	14.4583	significant	large effect	top hit
8176698	8176698	8176698	NM_001005852	CYorf15A	chromosome Y open reading frame 15A	2.64749	6.60803	7.14332	5.75187e-11	1.4558e-07	14.1335	significant	large effect	top hit
8176709	8176709	8176709	NM_032576	CYorf15B	chromosome Y open reading frame 15B	2.38371	6.52662	7.10678	6.96175e-11	1.5103e-07	13.9606	significant	large effect	top hit
8176719	8176719	8176719	NM_004681	EIF1AY	eukaryotic translation initiation factor 1A, Y-linked	2.18751	6.634	6.90232	2.0108e-10	3.51303e-07	12.9998	significant	large effect	top hit
8177261	8177261	8177261	NR_001542	TTTY10	testis-specific transcript, Y-linked 10 (non-protein coding)	1.34021	5.55957	6.89557	2.082e-10	3.51303e-07	12.9683	significant	large effect	top hit
8176384	8176384	8176384	NM_003411	ZFY	zinc finger protein, Y-linked	1.62066	6.15929	6.76793	4.00894e-10	6.08798e-07	12.3746	significant	large effect	top hit
8171229	8171229	8171229	NM_004650	PNPLA4	patatin-like phospholipase domain containing 4	-0.5394	8.81943	-6.52031	1.40677e-09	1.94211e-06	11.2371	significant	small effect	significant
8177214	8177214	8177214	NR_001544	NCRNA00185	non-protein coding RNA 185	1.36453	5.20467	6.3428	3.41341e-09	4.31967e-06	10.434	significant	large effect	top hit
8171222	8171222	8171222	NM_001135565	HDHD1A	haloacid dehalogenase-like hydrolase domain containing 1A	-0.420252	8.09094	-6.14416	9.07487e-09	1.06008e-05	9.54819	significant	small effect	significant
8176460	8176460	8176460	NR_028062	PRKY	protein kinase, Y-linked	1.14463	6.68149	6.00668	1.76898e-08	1.91884e-05	8.9437	significant	large effect	top hit
8176655	8176655	8176655	NR_028319	NLGN4Y	neuroligin 4, Y-linked	1.54525	7.04811	5.95274	2.29375e-08	2.3222e-05	8.70848	significant	large effect	top hit
8177217	8177217	8177217	NR_001543	TTTY14	testis-specific transcript, Y-linked 14 (non-protein coding)	0.665407	6.48689	5.70968	7.28071e-08	6.9103e-05	7.66313	significant	small effect	significant
7931031	7931031	7931031	NM_206862	TACC2	transforming, acidic coiled-coil containing protein 2	-0.512929	6.92774	-5.37476	3.42217e-07	0.0003057	6.26414	significant	small effect	significant
8172827	8172827	8172827	NM_004187	KDM5C	lysine (K)-specific demethylase 5C	-0.30507	8.93144	-5.33155	4.16219e-07	0.00035115	6.08735	significant	small effect	significant
8177222	8177222	8177222	NM_013230	CD24	CD24 molecule	1.44346	5.88959	5.22997	6.57057e-07	0.000525161	5.67525	significant	large effect	top hit
8165866	8165866	8165866	NM_000351	STS	steroid sulfatase (microsomal), isozyme S	-0.690647	8.53405	-4.95453	2.20663e-06	0.00167549	4.58325	significant	small effect	significant
8102643	8102643	8102643	NM_001237	CCNA2	cyclin A2	0.670729	8.06471	4.92154	2.54435e-06	0.00183993	4.45505	significant	small effect	significant
7942832	7942832	7942832	NM_145018	C11orf82	chromosome 11 open reading frame 82	0.629689	6.16183	4.89486	2.8537e-06	0.00196983	4.35178	significant	small effect	significant
8042986	8042986	8042986	NM_002909	REG1A	regenerating islet-derived 1 alpha	-1.49839	5.99412	-4.77292	4.79753e-06	0.00316762	3.8846	significant	large effect	top hit
8109639	8109639	8109639	NM_004219	PTTG1	pituitary tumor-transforming 1	0.523865	6.9479	4.64709	8.12885e-06	0.00495599	3.41099	significant	small effect	significant
7961540	7961540	7961540	NM_032918	RERG	RAS-like, estrogen-regulated, growth inhibitor	-0.993752	10.431	-4.64621	8.15881e-06	0.00495599	3.40769	significant	small effect	significant
8056995	8056995	8056995	NM_152517	TTC30B	tetratricopeptide repeat domain 30B	-0.37436	7.14617	-4.60851	9.53827e-06	0.00557108	3.26752	significant	small effect	significant
7960757	7960757	7960757	NM_016546	C1RL	complement component 1, r subcomponent-like	-0.365976	9.41642	-4.57127	1.11207e-05	0.00625478	3.12986	significant	small effect	significant
8016847	8016847	8016847	NM_005082	TRIM25	tripartite motif-containing 25	-0.284909	9.60385	-4.53285	1.30179e-05	0.00706034	2.98866	significant	small effect	significant
B
gene set	adj. p-value	enrichment score	normalized enrichment score	gene set size
KEGG_CELL_CYCLE	0.00123271	0.555958	2.02992	107
NABA_COLLAGENS	0.00123271	0.851576	2.42193	27
NABA_CORE_MATRISOME	0.00123271	0.572844	2.22682	168
NABA_MATRISOME	0.00123271	0.414764	1.81912	544
PID_AURORA_B_PATHWAY	0.00123271	0.767051	2.28942	34
PID_INTEGRIN3_PATHWAY	0.00123271	0.736288	2.21057	35
PID_PLK1_PATHWAY	0.00123271	0.818702	2.53437	41
PID_SYNDECAN_1_PATHWAY	0.00123271	0.735853	2.23157	37
REACTOME_ASSEMBLY_OF_COLLAGEN_FIBRILS_AND_OTHER_MULTIMERIC_STRUCTURES	0.00123271	0.73216	2.31462	46
REACTOME_CELL_CYCLE	0.00123271	0.519799	2.27882	542
REACTOME_CELL_CYCLE_CHECKPOINTS	0.00123271	0.583824	2.38099	251
REACTOME_CELL_CYCLE_MITOTIC	0.00123271	0.535232	2.31793	468
REACTOME_CELLULAR_SENESCENCE	0.00123271	0.506213	1.96294	165
REACTOME_COLLAGEN_BIOSYNTHESIS_AND_MODIFYING_ENZYMES	0.00123271	0.764804	2.37785	42
REACTOME_COLLAGEN_CHAIN_TRIMERIZATION	0.00123271	0.851576	2.42193	27
REACTOME_COLLAGEN_DEGRADATION	0.00123271	0.774486	2.38372	40
REACTOME_COLLAGEN_FORMATION	0.00123271	0.682024	2.26346	60
REACTOME_CONDENSATION_OF_PROPHASE_CHROMOSOMES	0.00123271	0.677349	2.24056	59
REACTOME_DNA_DOUBLE_STRAND_BREAK_REPAIR	0.00123271	0.554578	2.10185	139
REACTOME_EXTRACELLULAR_MATRIX_ORGANIZATION	0.00123271	0.572864	2.29013	210
REACTOME_G2_M_CHECKPOINTS	0.00123271	0.513523	1.94984	141
REACTOME_GOLGI_CISTERNAE_PERICENTRIOLAR_STACK_REORGANIZATION	0.00123271	0.882484	2.15898	14
REACTOME_HEMOSTASIS	0.00123271	0.413064	1.78775	465
REACTOME_HOMOLOGY_DIRECTED_REPAIR	0.00123271	0.590565	2.17472	114
REACTOME_INTEGRIN_CELL_SURFACE_INTERACTIONS	0.00123271	0.680543	2.28855	65
REACTOME_M_PHASE	0.00123271	0.534155	2.24764	342
REACTOME_MITOTIC_METAPHASE_AND_ANAPHASE	0.00123271	0.567074	2.22127	179
REACTOME_MITOTIC_PROMETAPHASE	0.00123271	0.608352	2.37255	172
REACTOME_MITOTIC_PROPHASE	0.00123271	0.557398	2.07674	123
REACTOME_MITOTIC_SPINDLE_CHECKPOINT	0.00123271	0.682616	2.46311	99
REACTOME_PHOSPHORYLATION_OF_EMI1	0.00123271	0.977338	1.92468	6
REACTOME_RESOLUTION_OF_SISTER_CHROMATID_COHESION	0.00123271	0.708111	2.58546	107
REACTOME_RHO_GTPASE_EFFECTORS	0.00123271	0.501773	2.06864	279
REACTOME_RHO_GTPASES_ACTIVATE_FORMINS	0.00123271	0.63368	2.35521	121
REACTOME_SIGNALING_BY_RHO_GTPASES	0.00123271	0.462185	1.96873	389
REACTOME_INTERFERON_ALPHA_BETA_SIGNALING	0.00126843	-0.815991	-2.73771	54
REACTOME_INTERFERON_SIGNALING	0.00131294	-0.507604	-2.04247	170
KEGG_ECM_RECEPTOR_INTERACTION	0.0017991	0.622366	2.08774	64
PID_AVB3_INTEGRIN_PATHWAY	0.0017991	0.660439	2.20975	63
REACTOME_ACTIVATION_OF_HOX_GENES_DURING_DIFFERENTIATION	0.0017991	0.556642	2.00855	99
REACTOME_CHROMATIN_ORGANIZATION	0.0017991	0.456842	1.83599	220
REACTOME_CHROMOSOME_MAINTENANCE	0.0017991	0.595146	2.10022	86
REACTOME_G2_M_DNA_DAMAGE_CHECKPOINT	0.0017991	0.58589	2.03774	79
REACTOME_KINESINS	0.0017991	0.704517	2.18089	41
REACTOME_MEIOTIC_RECOMBINATION	0.0017991	0.613791	2.07003	66
REACTOME_NUCLEOSOME_ASSEMBLY	0.0017991	0.672672	2.18311	53
REACTOME_PROCESSING_OF_DNA_DOUBLE_STRAND_BREAK_ENDS	0.0017991	0.590632	2.0633	81
REACTOME_COMPLEMENT_CASCADE	0.00183218	-0.718922	-2.18305	33
REACTOME_PRESYNAPTIC_DEPOLARIZATION_AND_CALCIUM_CHANNEL_OPENING	0.00183218	-0.946833	-1.87755	6

## Sheet: Supplementary Table 4
Supplementary Table 4. RERG, ESR1 and ESR2 gene expression levels in the Affymetrix dataset
probesetid	7961540	8122840	8122843	7979583
mrnaassignment	NM_032918 // RERG // RAS-like, estrogen-regulated, growth inhibitor // 12p12.3 // 85004 /// ENST00000256953 // RERG // RAS-like, estrogen-regulated, growth inhibitor // 12p12.3 // 85004 /// BC007997 // RERG // RAS-like, estrogen-regulated, growth inhibitor // 12p12.3 // 85004	NM_001122741 // ESR1 // estrogen receptor 1 // 6q25.1 // 2099 /// ENST00000338799 // ESR1 // estrogen receptor 1 // 6q25.1 // 2099 /// X74439 // ESR1 // estrogen receptor 1 // 6q25.1 // 2099	NM_000125 // ESR1 // estrogen receptor 1 // 6q25.1 // 2099 /// NM_001122740 // ESR1 // estrogen receptor 1 // 6q25.1 // 2099 /// NM_001122741 // ESR1 // estrogen receptor 1 // 6q25.1 // 2099 /// NM_001122742 // ESR1 // estrogen receptor 1 // 6q25.1 // 2099 /// ENST00000440973 // ESR1 // estrogen receptor 1 // 6q25.1 // 2099 /// ENST00000338799 // ESR1 // estrogen receptor 1 // 6q25.1 // 2099 /// …	NM_001040275 // ESR2 // estrogen receptor 2 (ER beta) // 14q23.2 // 2100 /// NM_001437 // ESR2 // estrogen receptor 2 (ER beta) // 14q23.2 // 2100 /// NM_001040276 // ESR2 // estrogen receptor 2 (ER beta) // 14q23.2 // 2100 /// ENST00000353772 // ESR2 // estrogen receptor 2 (ER beta) // 14q23.2 // 2100 /// ENST00000341099 // ESR2 // estrogen receptor 2 (ER beta) // 14q23.2 // 2100 /// ENST0000035…
	NM_032918 // RefSeq // Homo sapiens RAS-like, estrogen-regulated, growth inhibitor (RERG), mRNA. // chr12 // 100 // 100 // 27 // 27 // 0 /// ENST00000256953 // ENSEMBL // Ras-related and estrogen-regulated growth inhibitor gene:ENSG00000134533 // chr12 // 100 // 100 // 27 // 27 // 0 /// BC007997 // GenBank // Homo sapiens RAS-like, estrogen-regulated, growth inhibitor, mRNA (cDNA clone MGC:15754 …	NM_001122741 // RefSeq // Homo sapiens estrogen receptor 1 (ESR1), transcript variant 3, mRNA. // chr6 // 100 // 8 // 2 // 2 // 0 /// ENST00000338799 // ENSEMBL // Isoform Long of Estrogen receptor gene:ENSG00000091831 // chr6 // 100 // 8 // 2 // 2 // 0 /// X74439 // GenBank // H.sapiens mRNA for estrogen receptor gene 5'flanking region. // chr6 // 100 // 68 // 17 // 17 // 0	NM_000125 // RefSeq // Homo sapiens estrogen receptor 1 (ESR1), transcript variant 1, mRNA. // chr6 // 100 // 83 // 30 // 30 // 0 /// NM_001122740 // RefSeq // Homo sapiens estrogen receptor 1 (ESR1), transcript variant 2, mRNA. // chr6 // 100 // 83 // 30 // 30 // 0 /// NM_001122741 // RefSeq // Homo sapiens estrogen receptor 1 (ESR1), transcript variant 3, mRNA. // chr6 // 100 // 83 // 30 // 30 …	NM_001040275 // RefSeq // Homo sapiens estrogen receptor 2 (ER beta) (ESR2), transcript variant b, mRNA. // chr14 // 100 // 56 // 19 // 19 // 0 /// NM_001437 // RefSeq // Homo sapiens estrogen receptor 2 (ER beta) (ESR2), transcript variant a, mRNA. // chr14 // 100 // 50 // 17 // 17 // 0 /// NM_001040276 // RefSeq // Homo sapiens estrogen receptor 2 (ER beta) (ESR2), transcript variant c, mRNA. /…
MCER1.CEL	11.5293	5.90792	6.0331	5.37972
MCER10.CEL	10.4134	5.84849	6.37205	5.00753
MCER101.CEL	11.3984	6.06154	6.20891	5.69481
MCER103.CEL	6.67157	5.91005	5.81988	5.47588
MCER105.CEL	10.4399	5.75917	6.02085	5.11812
MCER106.CEL	11.0146	5.99168	6.73016	6.6933
MCER107.CEL	11.0203	5.91994	6.73804	5.4547
MCER108.CEL	10.3856	5.7164	6.25136	5.08576
MCER109.CEL	10.8143	5.86383	6.69249	6.05164
MCER11.CEL	10.913	6.60724	5.96429	5.77495
MCER110.CEL	10.077	5.90465	6.26533	5.0921
MCER111.CEL	10.797	5.82145	6.43223	5.84442
MCER113.CEL	11.2178	5.84419	6.46674	5.75738
MCER114.CEL	11.395	6.02958	6.034	6.33274
MCER115.CEL	9.9194	5.8633	6.29785	5.37395
MCER118.CEL	10.2687	5.71467	5.7119	5.15348
MCER119.CEL	10.8226	5.69435	5.69193	5.46739
MCER120.CEL	10.7692	5.87333	6.06737	5.64268
MCER121.CEL	10.7423	5.73067	6.09262	5.40003
MCER123.CEL	10.7537	5.86643	5.74916	6.67273
MCER124.CEL	11.3524	5.81899	5.53694	5.39346
MCER125.CEL	11.4493	5.60893	5.84332	6.07147
MCER126.CEL	8.72212	5.96015	5.85592	5.67358
MCER128.CEL	8.07247	6.16519	5.74548	5.25246
MCER129.CEL	8.3328	5.85037	6.51072	5.29577
MCER13.CEL	11.3794	6.33813	5.71619	5.4147
MCER130.CEL	11.033	5.95679	6.04514	5.17576
MCER131.CEL	11.3474	5.66203	5.92462	5.85583
MCER132.CEL	10.9103	5.71563	6.08881	6.37668
MCER133.CEL	8.90209	5.75767	5.91218	5.69005
MCER134.CEL	11.1185	5.50181	6.2109	5.45128
MCER135.CEL	9.3511	5.70208	6.23979	5.34189
MCER136.CEL	10.5747	5.78652	6.23668	5.32866
MCER137.CEL	10.2862	5.94473	6.58307	5.88792
MCER138.CEL	8.55749	5.84598	6.81185	5.52209
MCER139.CEL	11.5618	5.50446	6.47347	6.89292
MCER14.CEL	10.3274	6.12467	6.59336	5.98466
MCER140.CEL	7.90339	5.90583	5.9659	5.14493
MCER141.CEL	11.4498	5.97049	6.48994	5.59928
MCER142.CEL	10.1669	5.86702	6.30282	5.34272
MCER143.CEL	11.7455	5.77228	5.64426	5.56883
MCER144.CEL	10.4072	5.76824	5.776	5.02602
MCER145.CEL	10.9537	5.61145	5.90577	5.2278
MCER146.CEL	11.1115	5.9505	5.89662	5.43403
MCER147.CEL	8.63382	5.63926	6.29717	5.30885
MCER148.CEL	11.8268	5.93026	5.80677	5.44287
MCER149.CEL	11.2677	6.04917	6.50581	5.96049
MCER15.CEL	11.1186	5.75166	6.35518	6.11831
MCER150.CEL	6.77892	5.86562	5.74497	5.1114
MCER152.CEL	10.0753	5.6409	5.35569	5.14637
MCER153.CEL	10.6854	5.55748	5.89288	5.46489
MCER154.CEL	10.4102	5.71671	6.07994	5.28929
MCER16.CEL	11.1935	5.84162	7.46146	7.36926
MCER18.CEL	10.4724	5.96948	6.42685	5.73928
MCER19.CEL	9.95615	5.66016	6.05788	5.2595
MCER2.CEL	10.861	6.45643	6.40888	7.17615
MCER20.CEL	10.112	6.1664	6.43081	5.33216
MCER21.CEL	9.87655	5.69033	6.14013	5.99233
MCER22.CEL	10.5228	5.94143	5.60469	5.46245
MCER23.CEL	11.114	6.07377	6.09402	6.13603
MCER25.CEL	10.886	5.75097	6.62228	5.36466
MCER26.CEL	10.65	5.93138	6.27349	4.93752
MCER28.CEL	9.83883	5.74993	6.01504	5.45944
MCER29.CEL	11.0646	5.62181	5.91959	5.36627
MCER3.CEL	7.64198	5.97904	6.86524	5.17337
MCER30.CEL	10.9191	5.99529	6.05701	4.88408
MCER31.CEL	10.9886	6.01598	5.92677	5.32133
MCER32.CEL	10.7031	5.9094	5.891	5.83851
MCER33.CEL	6.91111	5.98425	5.8344	5.22076
MCER34.CEL	10.3648	5.88066	6.007	5.77191
MCER35.CEL	10.894	5.71944	6.82139	5.69296
MCER37.CEL	9.77631	5.80064	6.60635	4.85153
MCER39.CEL	11.0725	5.77231	6.47447	4.82587
MCER4.CEL	11.1113	5.81886	6.49396	5.34682
MCER40.CEL	11.63	5.84531	6.26124	5.17919
MCER41.CEL	7.06598	5.97272	5.49734	5.73314
MCER42.CEL	10.5961	5.82148	6.50856	6.06437
MCER43.CEL	10.7787	6.0649	6.04068	5.22307
MCER45.CEL	11.2563	6.02693	5.8784	5.47093
MCER46.CEL	10.4987	6.08848	6.16309	5.30219
MCER47.CEL	10.9023	5.45869	6.38972	5.55857
MCER48.CEL	10.6635	5.77628	6.3547	5.28175
MCER49.CEL	11.1631	5.4304	6.1609	5.84995
MCER5.CEL	11.1483	6.09938	5.93474	5.62748
MCER50.CEL	6.3508	5.98771	6.76077	5.34027
MCER51.CEL	11.4147	5.84217	5.97382	5.5514
MCER52.CEL	10.2344	5.94177	6.33391	5.50552
MCER53.CEL	6.84563	5.72278	5.58064	6.60039
MCER54.CEL	10.719	5.81937	6.20001	5.05345
MCER56.CEL	9.54052	5.47959	6.81399	5.37391
MCER57.CEL	12.0004	5.8897	5.7064	6.03347
MCER59.CEL	11.2758	5.88438	5.82966	5.82295
MCER6.CEL	10.8392	5.5933	5.95648	4.78991
MCER60.CEL	11.8799	5.79708	5.61259	5.64935
MCER61.CEL	11.8928	6.00188	6.55602	6.91591
MCER62.CEL	10.6771	6.23061	6.21475	5.56101
MCER63.CEL	10.4788	6.18865	6.30786	5.34374
MCER64.CEL	11.5555	5.91713	5.94153	5.75485
MCER65.CEL	8.18727	5.77724	6.45878	5.01947
MCER66.CEL	10.498	5.76254	5.92046	5.25749
MCER67.CEL	9.65754	5.83566	6.13224	4.9781
MCER68.CEL	8.88132	5.62473	6.17951	5.11341
MCER69.CEL	10.6918	5.83393	6.17642	5.7551
MCER7.CEL	10.2158	6.61119	6.17648	5.88733
MCER70.CEL	11.531	5.7645	6.43391	5.32824
MCER71.CEL	10.9219	5.67373	5.86588	5.15324
MCER73.CEL	11.1553	5.40341	5.95866	5.32632
MCER74.CEL	8.83204	5.58049	6.40986	5.19225
MCER75.CEL	10.3567	5.75408	6.91511	5.54578
MCER77.CEL	11.6486	5.89104	6.19608	6.07656
MCER79.CEL	10.8984	5.34536	6.63011	5.81294
MCER8.CEL	11.4194	5.81428	6.43216	6.51305
MCER80.CEL	11.1031	5.88711	6.9009	6.1403
MCER81.CEL	10.7749	5.94632	6.05598	5.87869
MCER82.CEL	9.91859	5.64474	6.12604	5.81839
MCER83.CEL	10.7062	5.91673	6.02908	5.12501
MCER84.CEL	11.6153	5.73104	6.18617	5.97409
MCER85.CEL	10.6903	5.64432	6.31081	5.08929
MCER86.CEL	11.0104	5.84217	6.51441	5.1691
MCER87.CEL	10.5134	5.7909	6.69837	5.60029
MCER88.CEL	10.7382	6.04767	6.45709	5.86007
MCER9.CEL	11.1275	6.08381	6.14686	6.2111
MCER91.CEL	11.2314	5.7686	5.79747	5.22202
MCER92.CEL	10.2897	6.2059	5.9588	5.71179
MCER93.CEL	11.0283	5.72559	6.36254	4.97668
MCER94.CEL	10.9631	5.96126	6.16053	5.31113
MCER97.CEL	9.16215	5.91598	5.53255	5.07226
MCER98.CEL	10.7361	5.70152	5.96164	5.16157
MCER99.CEL	10.563	5.64891	6.24497	5.36966
